# Supplementary material for: Features and outcomes of rectal cancer patients treated in a hospital in Bogotá, Colombia: a retrospective cohort study
Source: Sci Rep. 2023 Sep 8;13:14828. doi: 10.1038/s41598-023-41439-0 (PMC10491773; doi:10.1038/s41598-023-41439-0)
Supplement: Supplementary file 1 — Supplementary Information. [file 41598_2023_41439_MOESM1_ESM.xlsx]

## Sheet: DATABASE
ID	AGE	GENDER	SIZE	WEIGHT	BMI	DIAGNOS.	SURGERY DATE	DISCHARGE	IH STAY	ASA	PRE STAGING	ALBUM.	HB	ARTERIAL HYPERTENSION	CARDIOVAS. DISEASE	DIABETES	COPD	CORTICOIDS	NEOADJ.	HISTOLOGY	LOCATION	ANAL MARGIN DISTANCE	RESECTION MARGINS	LYMPH NODE RESEC.	BLEEDING	CONVERSION (OPEN)	TRANSFUS.	DRAIN.	ENDOANAL TUBE	COMPLICATION	COMPLICATION (CLASSIFIED)	CLAVIEN DINDO	DEATH (IH)
26400709	80	1	153	52	22.2137	2013-11-01	2014-01-16	2014-01-21	5	3	1	N/A	13.8	1	1	1	2	2	2	1	1	15	1	26	1	1	2	2	2	2	0	N/A	2
36100084	50	1	164	100	37.1802	2013-12-26	2014-01-16	2014-01-20	4	1	1	N/A	15	2	2	2	2	2	2	1	1	17	1	3	2	2	2	1	1	2	0	N/A	2
490409	83	2	171	65	22.2291	2014-03-03	2014-04-08	2014-04-10	2	1	1	3.7	10.5	1	1	1	2	2	2	2	3	5	2	0	2	2	2	2	2	2	0	N/A	2
41697498	58	1	155	66	27.4714	2013-09-26	2014-04-10	2014-04-19	9	1	1	N/A	12.9	1	2	2	2	2	1	2	2	10	1	0	2	2	2	1	2	1	5	1	2
17068209	69	2	162	51	19.433	2012-05-24	2013-01-29	2013-02-02	4	2	1	4	16	1	1	2	2	2	1	1	2	10	1	4	2	1	2	1	2	2	0	N/A	2
21167810	62	1	151	53	23.2446	2013-10-16	2014-04-24	2014-05-01	7	1	1	N/A	11.2	2	2	2	2	2	1	2	3	4	3	7	2	1	2	1	2	2	0	N/A	2
4099447	44	2	160	59	23.0469	2012-08-13	2014-06-17	2014-06-25	8	2	1	4.2	15	2	2	2	2	2	1	2	1	12	1	2	2	1	2	1	2	1	5	1	2
490409	83	2	171	65	22.2291	2013-03-03	2014-04-08	2014-04-10	2	1	1	3.7	10.5	1	1	1	2	2	2	1	3	4	1	15	2	2	2	2	2	2	0	N/A	2
41697498	58	1	157	65	26.3702	2013-09-26	2014-04-10	2014-04-24	14	2	1	N/A	13.7	1	2	2	2	2	1	2	2	10	1	3	2	2	2	1	1	1	5	1	2
21167810	62	1	152	43	18.6115	2014-03-29	2014-04-24	2014-05-01	7	2	1	N/A	12.5	2	2	2	2	2	1	1	3	1	3	7	2	2	2	1	2	2	0	N/A	2
2923726	80	2	175	63	20.5714	2013-09-15	2014-05-08	2014-05-11	3	2	1	N/A	11	2	2	2	2	2	1	1	3	2	1	21	2	2	2	1	2	2	0	N/A	2
17004213	73	2	162	53	20.1951	2013-10-22	2014-05-17	2014-05-23	6	3	1	3.9	11.6	1	2	2	2	2	1	2	3	3	3	1	2	2	2	1	2	1	5	1	2
2915425	74	2	174	88	29.0659	2014-05-13	2014-06-05	2014-06-20	15	3	1	2.5	15	2	2	2	2	2	1	3	2	8	3	0	2	2	2	2	2	1	5	1	2
17004213	73	2	162	53	20.1951	2013-10-22	2014-05-17	2014-05-23	6	3	1	3.9	11	1	2	2	2	1	1	2	3	2	3	6	2	2	2	1	2	1	5	7	1
19084311	64	2	161	74	28.5483	2014-01-05	2014-07-12	2014-07-21	9	2	1	2.8	14	2	2	2	2	2	2	1	3	6	1	2	1	2	2	1	2	1	10	2	2
3232484	53	2	178	82	25.8806	2014-07-25	2015-01-22	2015-03-20	57	2	1	4.7	15.5	2	1	2	2	2	1	2	1	14	2	5	2	2	2	2	2	1	5	7	1
20210709	82	1	152	48	20.7756	2015-01-28	2015-02-12	2015-02-16	4	2	1	4	13.1	2	2	2	2	2	2	-	1	-	-	-	2	2	2	1	2	2	0	N/A	2
20236942	75	1	143	65	31.7864	2014-11-09	2015-03-03	2015-03-06	3	1	1	4.2	13	2	2	2	2	2	1	1	-	-	1	1	2	1	2	2	2	1	5	1	2
17088332	75	2	159	78	30.8532	2015-02-25	2015-03-05	2015-03-12	7	2	1	3.8	11.8	1	2	1	2	2	2	2	3	3	1	29	2	1	2	2	2	2	0	N/A	2
27612707	76	1	156	67	27.5312	2014-09-04	2015-03-10	2015-04-04	25	2	1	N/A	7.9	2	2	2	2	2	1	2	3	1	1	0	2	2	1	1	2	1	5	1	2
2945715	77	2	165	65	23.8751	2014-07-02	2015-03-19	2015-03-27	8	2	1	4.5	14.9	2	2	2	2	2	3	3	3	5	2	0	2	2	2	1	2	1	5	1	2
41398949	66	1	147	73	33.7822	2014-04-15	2015-03-24	2015-03-29	5	2	1	N/A	8.2	1	2	2	2	2	1	2	3	2	2	4	2	2	1	1	2	2	0	N/A	2
19319570	57	2	163	58	21.83	2014-02-27	2014-07-19	2014-07-24	5	3	1	3.8	14.2	1	2	2	2	2	1	2	2	8	1	10	2	2	1	1	1	2	0	N/A	2
79690938	40	2	170	43	14.8789	2014-03-03	2014-07-19	2014-07-30	11	4	1	N/A	8.3	2	2	2	2	2	1	1	2	8	1	6	2	2	1	1	2	2	0	N/A	2
32403278	74	1	169	57	19.9573	2014-10-26	2015-03-26	2015-04-03	8	2	1	N/A	11.1	2	2	2	2	2	1	1	2	8	1	7	2	2	2	1	2	1	5	1	2
20341491	74	1	155	70	29.1363	2014-07-11	2014-07-22	2014-07-27	5	1	1	4	13.6	2	2	2	2	2	2	2	1	15	1	9	2	2	2	1	2	2	0	N/A	2
1052383027	28	1	170	54	18.6851	2014-10-16	2015-04-02	2015-04-07	5	1	1	4.1	12.8	2	2	2	2	2	1	2	3	2	1	12	2	2	1	1	2	2	0	N/A	2
79446925	50	2	160	67	26.1719	2014-11-07	2015-04-02	2015-04-08	6	2	1	N/A	16.4	2	2	2	2	2	1	2	2	4	2	8	2	2	2	1	2	2	0	N/A	2
111922	83	2	170	72	24.9135	2015-03-20	2015-04-16	2015-04-22	6	2	1	4.3	13.5	1	1	2	2	2	2	2	1	5	1	0	2	2	2	1	2	2	0	N/A	2
7843029	48	2	168	49	17.3611	2014-06-18	2013-08-13	2013-12-30	139	3	1	N/A	14.1	1	2	2	2	2	1	2	2	10	1	0	2	1	2	1	2	2	0	N/A	2
51562045	60	1	158	53	21.2306	2013-06-15	2014-07-24	2014-07-28	4	1	2	N/A	10.8	2	2	2	2	2	1	2	3	6	1	0	2	2	2	1	2	2	0	N/A	2
19268341	57	2	167	68	24.3824	2014-02-13	2014-08-14	2014-08-28	14	1	1	N/A	14.1	2	2	2	2	2	1	2	2	10	1	4	2	2	2	1	2	1	2	1	2
79824544	36	2	164	48	17.8465	2014-02-15	2014-08-16	2014-08-20	4	1	1	3.5	8.8	2	2	2	2	2	1	2	3	2	1	5	2	1	1	1	2	2	0	N/A	2
66973189	39	1	165	59	21.6713	2014-06-27	2014-08-19	2014-08-24	5	1	2	4.1	15	2	2	2	2	2	2	1	1	30	1	0	2	2	2	1	1	2	0	N/A	2
19063091	66	2	175	75	24.4898	2014-11-15	2015-04-30	2015-05-22	22	3	2	N/A	14.8	2	2	2	2	2	1	2	3	6	1	23	2	2	2	1	2	1	6	4	2
79399330	48	2	167	63	22.5896	2014-09-19	2015-05-21	2015-05-25	4	2	2	N/A	15.7	2	2	2	2	2	1	2	2	7	1	9	2	2	2	1	2	2	0	N/A	2
4254190	65	2	162	65	24.7676	2015-01-16	2015-05-28	2015-06-20	23	2	2	N/A	15.2	1	2	2	2	2	2	2	3	6	1	1	2	2	2	1	2	2	0	N/A	2
17100078	69	2	165	64	23.5078	2011-08-03	2013-08-15	2013-08-19	4	3	1	N/A	12	1	2	2	2	2	1	2	1	2	1	12	2	2	2	2	2	2	0	N/A	2
19125623	62	2	169	72	25.2092	2012-04-18	2013-03-18	2013-03-24	6	2	2	4.2	15.7	2	2	2	2	2	1	2	2	5	1	10	2	2	2	1	2	2	0	N/A	2
17177142	66	2	162	64	24.3865	2012-10-08	2013-08-22	2013-09-19	28	2	2	N/A	14.4	2	2	2	2	2	1	1	2	7	1	8	2	2	2	2	2	1	4	4	2
24292567	72	1	145	57	27.1106	2013-03-14	2013-07-23	2013-07-30	7	3	1	N/A	8	1	2	2	2	1	1	1	3	3	1	10	1	2	1	2	2	2	0	N/A	2
225018	81	2	165	58	21.3039	2013-01-07	2013-01-29	2013-01-31	2	3	2	1.65	13.7	1	2	1	2	2	2	1	1	20	0	0	2	2	2	2	2	2	0	N/A	2
1258315	71	2	165	76	27.9155	2012-09-25	2013-03-28	2013-03-29	1	3	2	N/A	16.8	1	1	2	2	2	1	1	3	2	1	8	2	2	1	2	2	1	4	1	2
20307267	71	1	172	78	26.3656	2013-02-27	2013-03-05	2013-04-01	27	2	1	N/A	13	1	2	2	1	2	2	3	1	20	2	0	2	2	2	2	2	1	2	1	2
19086233	65	2	163	67	25.2174	2013-10-04	2014-11-06	2014-11-15	9	2	2	4.5	13.1	1	2	2	2	2	1	-	1	14	1	0	2	2	2	1	1	2	0	N/A	2
19202069	62	2	177	76	24.2587	2014-12-22	2015-06-15	2015-06-19	4	2	2	N/A	12	2	2	1	2	2	1	2	2	7	1	8	2	2	2	1	2	2	0	N/A	2
31289275	64	1	149	84	37.8361	2013-12-24	2013-12-31	2014-01-12	12	3	1	N/A	11.7	1	2	2	2	2	2	1	2	8	1	0	2	2	1	2	2	1	9	4	2
70690549	58	2	168	70	24.8016	2013-09-01	2014-04-24	2014-04-30	6	2	1	N/A	9.7	2	2	2	2	2	1	2	3	3	1	9	2	2	1	1	2	1	3	1	2
19257327	59	2	160	62	24.2187	2013-12-09	2014-05-01	2014-05-19	18	2	2	N/A	13.7	2	2	2	2	2	1	2	2	8	1	14	2	2	2	1	2	1	5	1	2
2923726	75	2	179	82	25.5922	2013-09-01	2014-05-08	2014-05-11	3	2	2	N/A	11	2	2	2	2	2	1	2	3	0	1	0	2	2	2	1	2	2	0	N/A	2
7303793	54	2	170	70	24.2215	2013-10-01	2014-05-13	2014-06-09	27	1	1	4.4	14.3	2	2	2	2	2	1	2	2	10	1	9	2	2	2	1	2	2	0	N/A	2
20543639	63	1	143	45	22.006	2014-03-21	2014-06-19	2014-06-24	5	4	2	4.22	9.6	1	2	1	2	2	2	2	1	12	1	11	2	2	2	2	2	2	0	N/A	2
3268174	67	2	178	79	24.9337	2013-11-22	2014-08-21	2014-08-24	3	1	1	N/A	12.5	2	2	2	2	2	1	1	1	15	1	7	2	2	2	1	2	2	0	N/A	2
19319570	58	2	163	58	21.83	2014-02-27	2014-07-19	2014-07-24	5	3	1	3.8	10.8	1	2	2	2	2	1	2	2	8	1	10	2	2	2	1	2	2	0	N/A	2
28667059	76	1	135	36	19.7531	2014-06-13	2014-06-21	2014-06-24	3	3	2	2.7	10.5	1	2	2	2	2	2	1	1	18	1	26	2	2	2	1	2	2	0	N/A	2
4092453	69	2	164	65	24.1672	2014-03-01	2014-10-02	2014-10-17	15	2	2	N/A	12.2	2	2	2	2	2	1	2	3	3	1	0	2	2	2	2	2	2	0	N/A	2
41309146	70	1	145	52	24.7325	2014-04-10	2014-10-16	2014-10-20	4	2	1	3.2	N/A	2	2	2	2	2	2	-	2	10	1	12	2	2	2	1	2	2	0	N/A	2
27951835	69	1	160	64	25	2013-12-11	2014-10-23	2014-10-27	4	2	2	N/A	10	2	2	2	2	2	1	3	3	2	1	4	2	2	2	2	2	2	0	N/A	2
9056883	70	2	174	74	24.4418	2014-08-28	2014-10-23	2014-10-28	5	2	2	N/A	13.1	2	2	1	2	2	2	-	1	-	-	-	2	2	2	1	1	2	0	N/A	2
455243	72	2	160	55	21.4844	2014-09-01	2015-09-03	2015-09-08	5	1	2	N/A	14.2	2	2	2	2	2	1	2	3	5	1	6	2	2	2	1	2	2	0	N/A	2
17031221	75	2	175	69	22.5306	2015-08-24	2015-09-12	2015-10-02	20	3	2	2.7	7.9	1	2	2	2	2	2	2	2	9	1	23	2	2	1	1	2	1	4	2	2
17118438	71	2	170	63	21.7993	2015-09-23	2015-09-23	2015-09-30	7	2	2	2.5	10.5	1	2	2	2	2	2	2	1	15	1	5	2	2	1	1	2	1	4	2	2
19086233	69	2	162	80	30.4832	2013-10-04	2014-11-06	2014-11-15	9	2	2	4.5	13.1	1	2	2	2	2	1	2	1	14	1	-	2	2	2	1	1	2	0	N/A	2
51710823	51	1	163	64	24.0882	2014-05-01	2014-11-08	2014-11-19	11	1	2	N/A	11.4	2	2	2	2	2	1	-	-	-	-	-	2	2	2	1	2	2	0	N/A	2
79291397	52	2	171	64	21.8871	2015-06-01	2016-03-05	2016-03-08	3	2	1	N/A	13	2	2	2	2	2	1	2	3	3.5	0	2	2	2	2	1	2	2	0	N/A	2
19189308	63	2	163	66	24.841	2015-05-17	2016-01-14	2016-01-24	10	1	1	N/A	14.2	2	2	2	2	2	1	1	2	9	1	18	2	2	2	1	2	1	6	4	2
19050693	67	2	170	74	25.6055	2015-06-30	2016-04-12	2016-04-17	5	2	1	1.6	15	2	2	2	1	2	1	1	2	8	0	1	2	2	2	1	2	2	0	N/A	2
17153885	71	2	170	60	20.7612	2017-01-12	2017-01-12	2017-01-19	7	2	1	1.6	11	2	2	2	2	2	2	1	2	7	3	0	2	2	2	2	2	2	0	N/A	2
19417998	59	2	170	138	47.7509	2016-07-11	2017-01-26	2017-01-31	5	2	1	N/A	11.7	1	2	2	2	2	2	2	1	15	1	18	2	2	2	1	1	2	0	N/A	2
20935737	79	1	150	45	20	2017-02-03	2017-02-05	2017-02-08	3	2	1	2.3	10.3	2	2	2	2	2	2	2	2	7	3	0	2	2	2	2	2	2	0	N/A	2
41509464	65	1	154	70	29.5159	2016-08-31	2017-02-07	2017-02-13	6	2	1	N/A	10.5	2	2	2	2	2	1	2	3	4	1	7	2	2	2	1	2	2	0	N/A	2
1177771	49	2	155	56	23.3091	2017-02-10	2017-02-23	2017-02-25	2	1	1	4.9	16	2	2	2	2	2	2	2	3	5	3	0	2	2	2	2	2	2	0	N/A	2
41668190	61	1	158	70	28.0404	2016-12-23	2017-02-25	2017-03-02	5	2	1	3.9	14.1	1	2	2	2	2	2	1	1	25	1	18	2	2	2	1	2	2	0	N/A	2
41554235	64	1	157	60	24.3418	2017-03-02	2017-03-06	2017-03-07	1	2	1	3.2	10	2	2	2	2	2	2	-	3	0	3	0	2	2	2	2	2	2	0	N/A	2
42064393	55	2	155	41	17.0656	2017-01-31	2017-03-01	2017-03-03	2	2	1	4.1	13.2	2	2	2	2	2	2	1	3	6	3	0	2	2	2	2	2	2	0	N/A	2
9513938	71	2	169	65	22.7583	2016-08-23	2017-02-25	2017-03-11	14	3	1	N/A	12.4	1	2	2	2	2	1	2	1	18	1	16	2	2	2	1	2	1	1	2	2
79122629	53	2	165	63	23.1405	2016-10-08	2017-03-14	2017-03-29	15	2	1	3.9	14.4	2	2	2	2	2	1	2	3	5	1	-	2	2	2	1	2	2	0	N/A	2
4096150	64	2	175	63	20.5714	2016-06-17	2017-03-18	2017-03-27	9	1	1	3.9	13	2	2	2	2	2	2	2	3	0	3	0	2	2	2	2	2	2	0	N/A	2
9398422	42	2	165	74	27.1809	2017-05-26	2017-04-14	2017-04-18	4	2	1	N/A	16.9	2	2	2	2	2	1	2	3	6	1	0	2	2	2	2	2	2	0	N/A	2
28114415	85	1	150	40	17.7778	2017-04-20	2017-04-22	2017-04-23	1	2	1	3.7	15.6	1	2	2	2	2	2	2	1	8	2	-	2	2	2	2	2	2	0	N/A	2
20026238	88	1	158	50	20.0288	2017-04-24	2017-04-28	2017-04-29	1	1	1	2	9.2	1	2	2	1	2	1	3	2	9	3	0	2	2	1	2	2	2	0	N/A	2
5917670	77	2	165	53	19.4674	2017-05-27	2017-06-01	2017-06-04	3	1	1	3.3	12.4	2	2	2	2	2	2	2	1	17	3	0	2	2	2	2	2	2	0	N/A	2
41710991	59	1	155	55	22.8928	2017-02-10	2017-07-10	2017-07-28	18	1	1	N/A	11	1	2	2	2	2	1	3	3	7	1	9	2	2	2	2	2	1	2	4	2
51595729	61	1	155	55	22.8928	2016-11-29	2017-06-11	2017-06-16	5	2	1	4.5	13.6	2	2	2	2	2	1	2	2	10	1	-	2	2	2	1	2	2	0	N/A	2
3626734	63	2	175	65	21.2245	2017-05-20	2017-06-15	2017-06-24	9	1	1	N/A	16	2	2	2	2	2	2	1	1	20	1	17	2	2	2	1	2	2	0	N/A	2
2901999	77	2	173	70	23.3887	2017-01-17	2017-09-09	2017-09-12	3	2	1	4.1	15.5	1	2	2	2	2	1	1	3	5	0	5	2	2	2	1	2	2	0	N/A	2
20255858	81	1	139	45	23.2907	2017-04-13	2017-09-19	2017-09-23	4	3	1	4.3	15.4	1	2	2	2	2	1	2	3	6	1	14	2	2	2	2	2	2	0	N/A	2
22546704	44	1	172	70	23.6614	2017-03-09	2017-09-28	2017-10-02	4	3	1	N/A	9.9	2	2	2	2	2	1	3	3	3	0	9	2	2	2	1	2	1	6	4	2
2909126	77	2	170	75	25.9516	2017-04-20	2017-12-12	2017-12-18	6	2	1	N/A	14	1	2	1	2	2	1	2	3	5	1	3	2	2	2	2	2	1	8	5	2
41430837	71	1	150	62	27.5556	2015-08-12	2015-09-01	2015-09-03	2	3	1	4.7	13.8	1	2	2	2	2	2	2	1	25	1	19	2	2	2	2	2	2	0	N/A	2
41320979	70	1	160	61	23.8281	2015-04-13	2016-06-09	2016-06-12	3	2	1	N/A	13.3	1	2	2	2	2	1	1	2	7	1	9	2	2	2	2	2	2	0	N/A	2
7519152	62	2	168	63	22.3214	2015-04-09	2015-10-29	2015-11-20	22	3	1	N/A	13.5	2	2	1	2	2	1	2	3	4	2	7	2	2	2	1	2	1	5	1	2
2994139	59	2	173	89	29.737	2015-04-21	2015-10-31	2015-11-03	3	2	1	N/A	15.5	2	2	2	2	2	2	2	1	18	1	6	2	2	2	2	2	2	0	N/A	2
17170015	70	2	168	79	27.9904	2015-11-06	2015-11-26	2015-12-02	6	3	1	4.3	14.9	2	2	2	2	2	2	2	1	7	1	7	2	2	2	2	2	2	0	N/A	2
41673880	61	1	156	61	25.0657	2015-03-18	2015-11-26	2015-12-02	6	3	1	4.7	14.8	1	2	1	2	2	1	1	1	20	2	0	2	2	2	1	2	1	5	1	2
51627323	56	1	158	62	24.8358	2014-12-15	2015-12-03	2015-12-07	4	3	1	4.5	12	2	2	2	2	2	2	2	1	10	-	-	2	2	2	2	2	2	0	N/A	2
46381643	33	1	158	52	20.83	2015-07-28	2016-01-07	2016-01-10	3	3	1	N/A	15.2	2	2	2	2	2	1	2	3	6	1	2	2	2	2	1	2	2	0	N/A	2
19189308	63	2	163	64	24.0882	1902-09-25	2016-01-14	2016-02-10	27	2	1	N/A	14.2	2	2	2	2	2	2	2	2	9	1	18	2	2	2	1	2	1	6	4	2
79431071	47	2	174	67	22.1297	2915-08-07	2016-01-14	2016-01-23	9	2	1	N/A	13.1	2	2	2	2	2	1	1	3	0	1	6	2	2	2	2	2	2	0	N/A	2
800385	83	2	168	69	24.4473	2015-08-18	2016-02-02	2016-02-18	16	3	2	N/A	12.7	1	1	2	2	2	1	2	3	5	1	3	2	2	2	1	2	2	0	N/A	2
17159078	66	2	176	75	24.2123	2015-07-24	2016-01-23	2016-01-26	3	2	2	N/A	10.4	1	2	2	2	2	1	2	1	10	3	-	2	2	2	1	2	2	0	N/A	2
79940953	39	2	170	78	26.9896	2015-04-01	2016-02-09	2016-02-11	2	2	2	N/A	12.4	2	2	2	2	2	1	2	1	10	1	6	2	2	2	1	2	2	0	N/A	2
79291397	52	2	174	75	24.7721	2015-06-01	2016-03-05	2016-03-08	3	2	2	N/A	12.1	2	2	2	2	2	1	2	3	1	1	-	2	2	2	1	2	2	0	N/A	2
180927	87	2	158	51	20.4294	2015-09-01	2016-03-08	2016-03-12	4	3	2	N/A	13.4	1	1	1	1	1	1	2	2	7	3	-	2	2	2	1	2	1	3	7	1
41469320	67	1	152	40	17.313	2015-05-26	2016-03-16	2016-03-21	5	3	1	3.6	12.6	2	1	2	2	2	1	1	2	6	1	13	2	2	2	1	1	2	0	N/A	2
1024507899	25	2	170	47	16.263	2015-09-08	2016-03-29	2016-04-05	7	1	1	N/A	12.7	2	2	2	2	2	1	2	2	7	1	9	2	2	2	2	2	2	0	N/A	2
398460	76	2	175	70	22.8571	2015-05-28	2016-04-07	2016-04-25	18	3	2	N/A	12.8	1	2	2	2	2	1	1	2	8	1	-	2	2	2	1	1	1	5	2	2
51832386	49	1	155	46	19.1467	2015-10-07	2016-04-10	2016-04-13	3	3	1	4	12.7	2	2	2	2	2	1	2	2	8	1	5	2	2	2	1	2	2	0	N/A	2
19050693	67	2	174	80	26.4236	2015-08-30	2016-04-12	2016-04-17	5	2	2	N/A	16.5	2	2	2	1	2	1	1	2	8	1	-	2	2	2	1	2	2	0	N/A	2
41359740	69	1	150	42	18.6667	2016-03-09	2016-04-26	2016-05-02	6	2	1	N/A	14.4	2	2	2	2	2	2	2	2	8	1	-	2	2	2	2	2	2	0	N/A	2
19157448	64	2	150	70	31.1111	2016-04-14	2016-05-05	2016-05-10	5	2	2	4.9	12	1	2	1	2	2	2	1	1	10	1	14	2	2	2	1	2	2	0	N/A	2
17067066	73	2	175	71	23.1837	2015-08-27	2016-04-07	2016-04-11	4	1	2	N/A	15	2	2	2	2	2	1	1	2	7	2	8	2	2	2	1	2	2	0	N/A	2
2206376	86	2	179	56	17.4776	2016-05-07	2016-05-19	2016-08-11	84	3	2	3.5	10.6	1	2	2	2	2	2	1	1	15	-	-	1	2	2	1	2	2	0	7	1
17049467	75	2	160	55	21.4844	2015-12-02	2016-05-21	2016-05-26	5	2	2	4	14	1	2	2	2	2	1	2	2	8	1	7	2	2	2	1	2	2	0	N/A	2
4340797	74	2	163	66	24.841	2016-01-15	2016-06-04	2016-06-17	13	2	1	4.6	16	1	1	2	2	2	2	1	1	16	1	10	2	2	2	2	2	2	0	N/A	2
39695078	49	1	163	68	25.5937	2015-12-03	2016-06-26	2016-07-11	15	1	2	N/A	12.5	2	2	2	2	2	1	1	2	8	1	-	2	2	2	1	2	2	0	N/A	2
20266680	78	1	145	45	21.4031	2016-10-09	2016-06-30	2016-07-08	8	2	2	N/A	12.7	1	2	1	2	2	1	1	3	6	1	29	2	2	2	1	2	1	6	3	2
19445516	56	2	168	76	26.9274	2016-04-21	2016-07-04	2016-07-08	4	1	2	4.56	17.8	2	2	2	2	2	2	1	1	18	1	9	2	2	2	1	2	2	0	N/A	2
32659701	55	1	161	55	21.2183	2016-05-17	2016-08-09	2016-08-13	4	1	2	4.2	13.4	2	2	2	2	2	2	1	2	5	1	13	2	2	2	1	1	2	0	N/A	2
19221881	62	2	165	74.9	27.5115	2016-08-22	2016-08-27	2016-09-02	6	1	2	N/A	14.5	2	2	2	2	2	2	2	1	14	1	23	2	2	2	1	1	2	0	N/A	2
2889336	78	2	168	78	27.6361	2015-12-18	2016-09-10	2016-09-23	13	2	2	N/A	N/A	1	2	2	2	2	1	1	2	7	3	-	2	2	2	2	2	2	0	N/A	2
20001138	82	1	164	51	18.9619	2016-09-09	2016-09-13	2016-09-17	4	2	2	3.9	11.7	2	2	1	2	2	3	2	1	15	1	-	2	2	2	1	1	2	0	N/A	2
28182077	53	1	143	50	24.4511	2016-09-12	2016-09-15	2016-09-23	8	1	2	4.6	14	2	2	2	2	2	2	1	2	10	1	12	2	2	2	2	2	1	5	2	2
41647096	61	1	158	48	19.2277	2016-03-04	2016-10-20	2016-11-10	21	3	2	3.7	12.9	2	2	2	2	2	2	1	3	6	1	-	2	2	2	1	2	2	0	N/A	2
20407132	77	1	157	48	19.4734	2016-09-20	2016-09-22	2016-09-25	3	2	2	4.3	14.2	2	2	2	2	2	2	2	1	14	1	11	2	2	2	1	2	2	0	N/A	2
3117192	64	2	168	80	28.3447	2016-05-10	2016-10-01	2016-10-05	4	1	2	N/A	N/A	2	2	2	2	2	1	2	3	4	1	12	2	2	2	1	2	2	0	N/A	2
80496854	42	2	158	50	20.0288	2016-05-12	2016-10-08	2016-10-10	2	1	2	N/A	18	2	2	2	2	2	1	2	3	5	1	9	2	2	2	1	2	2	0	N/A	2
41529029	64	1	157	52	21.0962	2016-07-12	2016-11-03	2016-11-07	4	3	2	N/A	N/A	2	2	2	2	2	1	1	3	4	1	12	2	2	2	1	2	2	0	N/A	2
28656561	58	1	172	85	28.7317	2016-10-11	2016-11-04	2016-11-08	4	2	2	4.4	12.8	2	2	2	2	2	2	2	1	8	1	9	2	2	2	1	2	2	0	N/A	2
21220957	74	1	154	72	30.3593	2016-08-30	2016-12-01	2016-12-05	4	1	2	N/A	N/A	2	2	2	2	2	1	2	1	30	1	7	2	2	2	2	2	2	0	N/A	2
79350092	50	2	174	100	33.0295	2016-08-05	2016-12-08	2016-12-11	3	2	2	N/A	14.3	2	2	1	2	2	1	1	2	7	1	4	1	2	2	1	2	2	0	N/A	2
28554074	37	1	169	74	25.9095	2016-06-02	2016-12-13	2016-12-16	3	2	2	N/A	10	2	2	2	2	2	1	3	3	6	1	16	2	2	2	1	2	2	0	N/A	2
1023885140	27	2	165	63	23.1405	2016-07-14	2016-12-17	2016-12-20	3	1	2	N/A	14.7	2	2	2	2	2	1	3	1	8	1	3	2	2	2	1	1	2	0	N/A	2

## Sheet: CLAVIEN DINDO
GRADE	DEFINITION	Ejemplos
I	Any deviation from the normal postoperative period that does not require open reoperation or endoscopy. It is considered to include the use of electrolytic, antiemetic, antipyretic, analgesic and physiotherapy solutions. Includes superficial infection treated at the patient's bedside	Surgical site infection, cardiac arrhythmia, atelectasis, non-infectious diarrhea, emesis, postoperative ileus
II	Pharmacological treatment different from the previous ones is required. Use of blood transfusions or blood products and parenteral nutrition.	Infectious diarrhea, urinary tract infection, pneumonia, refractory postoperative ileus, digestive bleeding.
III	The patient requires surgical or endoscopic intervention.
IIIa	No general anesthesia	Drainage of collections, correction of skin dehiscence, digestive bleeding.
IIIb	With general anesthesia	Generalized peritonitis, leak or dehiscence of anastomosis, severe digestive bleeding, internal hernia.
IV	Life-threatening complications, requiring intermediate or intensive care.
IVa	Single organ dysfunction (includes dialysis)	Acute pulmonary edema, respiratory failure requiring orotracheal intubation, acute renal failure.
IVb	Multiple organ dysfunction	Cardiac failure associated with renal failure, respiratory failure associated with renal failure, septic shock.
V	Death

## Sheet: Definitions
Rectal Cancer Surveillance—Recurrence Patterns and Survival Outcomes from a Cohort Followed up Beyond 10 Years y https://www.ncbi.nlm.nih.gov/books/NBK6972/
Superior rectus: extends between 11 and 15 cm from the anal margin, and the anterior and lateral part is covered by peritoneum up to the point of peritoneal reflection. This anatomical landmark, called the fornix of Douglas, is at different heights. In the man it is between 8 and 9 cm, and in the woman it descends more, up to 5 cm from the anal margin.
Median rectum: is the segment between 7 and 11 cm from the anal margin. It is subperitoneal and is completely surrounded by perirectal fat.
Inferior or distal rectum: extends from the anorectal ring (3-4 cm from the anal margin) to 7 cm from the anal margin.
Definition of recurrence in rectal cancer
Local recurrence: After surgical resection, it consists of the first clinical, radiological and/or pathological evidence of a tumor of the same histological type, within the true pelvis, including recurrence at the anastomosis site, of the perineal wound and the superior mesentery to the roof of the stump of the mesenteric artery.
Distant recurrence: Similar evidence of a tumor detected outside of the primary sites, such as liver, bone, lung, brain, and paranorthic region.
